# Supplementary material for: Six-Week Supplementation with Creatine in Myalgic Encephalomyelitis/Chronic Fatigue Syndrome (ME/CFS): A Magnetic Resonance Spectroscopy Feasibility Study at 3 Tesla
Source: Nutrients. 2024 Sep 30;16(19):3308. doi: 10.3390/nu16193308 (PMC11478479; doi:10.3390/nu16193308)
Supplement: Supplementary file 1 [file nutrients-16-03308-s001.zip]

Archive with 1 entries (1 files):
- nutrients-3167607-supplementary.pdf
